# Supplementary material for: Cell-Type-Specific Expression of Leptin Receptors in the Mouse Forebrain
Source: Int J Mol Sci. 2024 Sep 12;25(18):9854. doi: 10.3390/ijms25189854 (PMC11432612; doi:10.3390/ijms25189854)
Supplement: Supplementary file 1 [file ijms-25-09854-s001.zip]

Archive with 1 entries (1 files):
- ijms-3161498-supplementary.pdf
